# Supplementary material for: A peek at the other side of the coin: Tumor‐suppressor role of microRNAs expressed by pancreatic cancer‐associated fibroblasts
Source: Clin Transl Med. 2023 Aug 4;13(8):e1357. doi: 10.1002/ctm2.1357 (PMC10401917; doi:10.1002/ctm2.1357)
Supplement: Supplementary file 1 — Supporting Information [file CTM2-13-e1357-s002.xlsx]

## Sheet: Aggregate
	All Cancer Studies, articles with Search Term ["miR-x"+"cancer"] for deCAF-miRNAs
	microRNA ID	Accession no.	Differential		# Articles in		# Articles	(%)		# Articles	(%)
			Expression		All Cancers		as TS-miR			as onco-miR
	hsa-miR-145-5p	MIMAT0000437	8980		347		339	0.976945		8	0.0230548
	hsa-miR-199a-5p	MIMAT0000231	1563		124		111	0.895161		13	0.104839
	hsa-miR-136-5p	MIMAT0000448	228		33		32	0.969697		1	0.030303
	hsa-miR-137-3p	MIMAT0000429	227		26		24	0.923077		2	0.0769231
	hsa-miR-127-3p	MIMAT0000446	159		27		23	0.851852		4	0.148148
	hsa-miR-139-3p	MIMAT0000232	107		21		21	1		0	0
	Total				578		550	0.951557		28	0.0484429

## Sheet: miR-145-5p
miR-145-5p	PMID of TS-articles	Cancer type
Accession number:	28187958	Basal and cutaneous cell carcinoma
MIMAT0000437	33715582	B-cell lymphoma
	30134837	Bladder
Total articles:	24954107	Bladder
1260	20160723	Bladder
	28380435	Bladder
Pan-cancer articles:	27072587	Bladder
347	24999188	Bladder
	30362519	Bladder
TS-articles	26544536	Bladder
339 (97.69%)	23392170	Bladder
	23104321	Bladder
Onc0-articles	28106737	Bladder
8 (2.31%)	30405771	Bladder
	34258391	Bladder
PDAC-specific articles:	30694767	Breast
11	30381907	Breast
	32412771	Breast
TS-articles	29425746	Breast
11 (100%)	31002371	Breast
	27487127	Breast
Onc0-articles	28393176	Breast
0 (0%)	25248370	Breast
	30157476	Breast
	29073169	Breast
	22592534	Breast
	20818426	Breast
	19730444	Breast
	26715279	Breast
	21723890	Breast
	25923846	Breast
	19202062	Breast
	30226550	Breast
	19360360	Breast
	33414420	Breast
	32756009	Breast
	27508031	Breast
	30288120	Breast
	33777194	Breast
	32345470	Cervical
	31271056	Cervical
	28112371	Cervical
	25666710	Cervical
	26311052	Cervical
	31789421	Cervical
	22287315	Cervical
	32232409	Cervical
	25560490	Cervical
	33174029	Cervical
	27933466	Cervical
	30446228	Cervical
	31933762	Cervical
	27882128	Cervical
	33397549	Colorectal
	25928322	Colorectal
	27626692	Colorectal
	21917858	Colorectal
	26824186	Colorectal
	26973415	Colorectal
	27071407	Colorectal
	20737575	Colorectal
	21653642	Colorectal
	27058413	Colorectal
	25477374	Colorectal
	22766504	Colorectal
	21690566	Colorectal
	20098684	Colorectal
	26459459	Colorectal
	30272312	Colorectal
	27482839	Colorectal
	23499891	Colorectal
	29475734	Colorectal
	32107086	Colorectal
	31693935	Colorectal
	27572146	Colorectal
	25474488	Colorectal
	28440035	Colorectal
	30639170	Colorectal
	23201159	Colorectal
	30922567	Colorectal
	28921929	Colorectal
	25913620	Colorectal
	27058418	Colorectal
	22751122	Colorectal
	24642628	Colorectal
	25973017	Colorectal
	29217166	Colorectal
	24248543	Colorectal
	29416759	Colorectal
	28534337	Colorectal
	30485502	Colorectal
	31849487	Colorectal
	32376567	Endometrial
	21365617	Endometrial
	29218252	Endometrial
	29661100	Endometrial
	26156802	Esophageal
	31072625	Esophageal
	21351259	Esophageal
	32654289	Esophageal
	28832500	Esophageal
	24356567	Esophageal
	21218087	Esophageal
	31702393	Esophageal
	26657507	Esophageal
	31789385	Esophageal
	27549139	Esophageal
	33728339	Esophageal
	30652343	Esophageal
	27771733	Esophageal
	31369196	Esophageal
	31119810	Esophageal
	29632636	Esophageal
	31582906	Esophageal
	33393324	Ewing sarcoma
	26852750	Gallbladder
	24966896	Gallbladder
	30886199	Gallbladder
	33126850	Gastric
	30304349	Gastric
	31776711	Gastric
	31701767	Gastric
	29022908	Gastric
	31940247	Gastric
	29667771	Gastric
	25656032	Gastric
	24613927	Gastric
	25470111	Gastric
	26010149	Gastric
	28490034	Gastric
	25762621	Gastric
	28428713	Gastric
	22370644	Gastric
	30876463	Gastric
	23233482	Gastric
	27983921	Gastric
	24616567	Gastric
	26647829	Gastric
	30864704	Gastric
	30367481	Gastric
	32020674	Gastric
	34238213	Gastric
	33250681	Gastric
	32874130	Gastric
	27143926	Gastric
	32982308	Gastric
	22869051	Glioblastoma
	29521593	Glioblastoma
	29190936	Glioblastoma
	32170633	Glioblastoma multiforme
	31511040	Glioma
	23814265	Glioma
	23076445	Glioma
	31599823	Glioma
	23390502	Glioma
	24573110	Glioma
	25544346	Glioma
	24777293	Glioma
	28977881	Glioma
	22269208	Glioma
	22330136	Head and neck squamous carcinoma
	31186161	Hepatocellular carcinoma
	29658584	Hepatocellular carcinoma
	26615424	Hepatocellular carcinoma
	32037568	Hepatocellular carcinoma
	22431718	Hepatocellular carcinoma
	22378186	Hepatocellular carcinoma
	23499894	Hepatocellular carcinoma
	32339066	Hepatocellular carcinoma
	24690171	Hepatocellular carcinoma
	25174729	Hepatocellular carcinoma
	26173501	Hepatocellular carcinoma
	23615404	Hepatocellular carcinoma
	31002128	Hepatocellular carcinoma
	33037180	Hepatocellular carcinoma
	31106707	Hepatocellular carcinoma
	26068913	Hepatocellular carcinoma
	29371936	Hepatocellular carcinoma
	33907470	Hepatocellular carcinoma
	26255969	Intrahepatic cholangiocarcinoma
	26083661	Laryngeal squamous cell carcinoma
	30341010	Laryngeal squamous cell carcinoma
	31169343	Laryngeal squamous cell carcinoma
	26490990	Laryngeal squamous cell carcinoma
	31118798	Laryngeal squamous cell carcinoma
	32945355	Leukemia
	26440147	Lung
	31298334	Lung
	29749434	Lung
	32456459	Lung
	32202906	Lung
	24903381	Lung
	25428378	Lung
	27237033	Lung
	32708433	Lung
	29466052	Lung
	25483817	Lung
	33084863	Lung
	30594785	Lung
	32297303	Lung
	24535036	Lung
	21496429	Lung
	27765924	Lung
	19493678	Lung
	30082847	Lung
	31986409	Lung
	21289483	Lung
	29906749	Lung
	24240684	Lung
	25961369	Lung
	21092188	Lung
	26909466	Lung
	24026105	Lung
	28120164	Lung
	21479367	Lung
	19618089	Lung
	30226581	Lung
	19996288	Lung
	34342374	Lung
	30065618	Lung
	26309531	Lung
	30525209	Lung
	29344125	Lung
	29541201	Lung
	23404256	Melanoma
	28332309	Melanoma
	24762580	Melanoma
	23108408	Meningioma
	32506767	Multiple
	30396077	Multiple
	24875473	Multiple
	30241804	Multiple
	20407606	Multiple
	29973593	Myeloid
	32525816	Squamous cell carcinoma
	25578496	Nasopharyngeal
	25816323	Nasopharyngeal
	26297956	Nasopharyngeal
	23548270	Neck
	32083506	Neuroblastoma
	32826455	Neuroblastoma
	23222716	Neuroblastoma
	29936107	Oral
	28456786	Oral
	31138758	Oral
	23173553	Oral
	23710609	Oral
	24273601	Oral
	24801908	Osteosarcoma
	32706759	Osteosarcoma
	32323741	Osteosarcoma
	32822848	Osteosarcoma
	28186090	Osteosarcoma
	26605780	Osteosarcoma
	28051259	Osteosarcoma
	24789502	Osteosarcoma
	22472569	Osteosarcoma
	32826416	Osteosarcoma
	31666098	Ovarian
	33081171	Ovarian
	33419459	Ovarian
	31545000	Ovarian
	31115975	Ovarian
	31699186	Ovarian
	30864742	Ovarian
	32366274	Ovarian
	24157791	Ovarian
	32588730	Ovarian
	33407764	Ovarian
	33563314	Ovarian
	25444913	Ovarian
	26472353	Ovarian
	25333261	Ovarian
	23919393	Ovarian
	30243714	Ovarian
	24510775	Ovarian
	33192095	Ovarian
	27507554	Pancreatic
	25277192	Pancreatic
	25646678	Pancreatic
	26636540	Pancreatic
	30419348	Pancreatic
	24040120	Pancreatic
	27765914	Pancreatic
	27570490	Pancreatic
	31906106	Pancreatic
	28616589	Pancreatic
	29464032	Pancreatic
	30370446	Pituitary
	30721952	Pituitary
	30136305	Prostate
	30833361	Prostate
	31081051	Prostate
	34043125	Prostate
	29633510	Prostate
	22948942	Prostate
	25969144	Prostate
	29858716	Prostate
	25951106	Prostate
	25200485	Prostate
	26632856	Prostate
	24846918	Prostate
	21258769	Prostate
	28922730	Prostate
	28843521	Prostate
	21360565	Prostate
	23404342	Prostate
	20588276	Prostate
	34238129	Prostate
	25296715	Prostate
	25645686	Prostate
	23355420	Prostate
	23480797	Prostate
	27465939	Prostate
	24284362	Prostate
	33501702	Prostate
	34295718	Prostate
	31423164	Prostate
	25331590	Prostate and breast
	24384875	Renal cell carcinoma
	27336447	Renal cell carcinoma
	33453148	Renal cell carcinoma
	24033605	Renal cell carcinoma
	24737449	Renal cell carcinoma
	26823772	Retinoblastoma
	28706438	Retinoblastoma
	32788878	Thyroid
	24781864	Thyroid
	30415780	Thyroid
	31907977	Thyroid
	26309510	Thyroid
	32376943	Triple negative breast cancer
	29673594	Triple negative breast cancer
	25253741	Triple negative breast cancer
	26733177	Triple negative breast cancer
	27364572	Triple negative breast cancer
	19915607	Urothelial
	32077148	Urothelial
	26514209	Urothelial
	PMID of onco- articles	Cancer type
	27304058	Bone
	31516387	Breast
	19843336	Colorectal
	25019299	Colorectal
	28510655	Endothelial
	29852786	Esophageal
	25551563	Esophageal
	26586766	Lung

## Sheet: miR-199a-5p
miR-199a-5p	PMID of TS- articles	Cancer type
Accession number:	27814720	Bladder
MIMAT0000231	28961506	Breast
	27842518	Breast
Total articles screened:	27094578	Breast
660	26655502	Breast
	32686982	Breast
Pan-cancer articles:	32082362	Breast
124	23296799	Breast
	30250555	Breast
TS-articles:	33933678	Cervical
111 (89.51%)	32856542	Cervical
	30535431	Cervical
Onco-articles:	32021449	Cervical
13 (10.49%)	33088650	Colorectal
	32767322	Colorectal
PDAC-specific articles:	32705201	Colorectal
0	29807462	Colorectal
	26065676	Colorectal
TS-articles:	24711074	Colorectal
0 (0%)	27145368	Colorectal
	33489876	Colorectal
Onco-articles:	30666650	Colorectal
0 (0%)	27517624	Colorectal
	32580513	Colorectal
	31809227	Cutaneous squamous cell
	27347107	Cutaneous squamous cell
	25400809	Cutaneous squamous cell
	33649801	Endometrial
	34145797	Endometrial
	26717044	Esophageal
	26043836	Ewing's sarcoma
	31865777	Glioblastoma
	31648104	Glioblastoma
	33061581	Glioma
	31539136	Glioma
	31386624	Glioma
	31038761	Glioma
	26823491	Glioma
	30411121	Head and neck squamous cell carcinoma
	28612520	Head and neck squamous cell carcinoma
	34314996	Hepatocellular carcinoma
	34047479	Hepatocellular carcinoma
	34029939	Hepatocellular carcinoma
	32578448	Hepatocellular carcinoma
	28529605	Hepatocellular carcinoma
	28261837	Hepatocellular carcinoma
	28099144	Hepatocellular carcinoma
	26781989	Hepatocellular carcinoma
	26054020	Hepatocellular carcinoma
	25313882	Hepatocellular carcinoma
	22713463	Hepatocellular carcinoma
	20799954	Hepatocellular carcinoma
	30536310	Hepatocellular carcinoma
	28588321	Hepatocellular carcinoma
	21557766	Hepatocellular carcinoma
	34239888	Intrahepatic cholangiocarcinoma
	33336738	Laryngeal
	32798383	Leukemia
	29890129	Leukemia
	26848406	Leukemia
	22374871	Leukemia
	29890129	Leukemia
	33868472	Lung
	33681184	Lung
	32278855	Lung
	31841190	Lung
	31488218	Lung
	31258753	Lung
	24022342	Lung
	30987652	Lung
	28849018	Lung
	31296840	Lung
	19308264	Medulloblastoma
	22411914	Medulloblastoma
	23354452	Medulloblastoma
	27122154	Melanoma
	32178301	Melanoma
	24839982	Myeloma
	31782911	Nasopharyngeal
	32948745	Oral
	31059001	Oral
	30720059	Oral
	32259627	Oral
	34245327	Osteosarcoma
	32236759	Osteosarcoma
	31680323	Osteosarcoma
	27895792	Osteosarcoma
	33933142	Ovarian
	32428376	Ovarian
	32141534	Ovarian
	30214589	Ovarian
	24706848	Ovarian
	24137412	Ovarian
	24659709	Ovarian
	29204706	Prostate
	29137361	Prostate
	23085757	Prostate
	33239676	Prostate
	23594994	Prostate
	29896270	Renal
	29343969	Renal cell carcinoma
	29130345	Renal cell carcinoma
	22093618	Renal cell carcinoma
	33612561	Thyroid
	32716347	Thyroid
	31791587	Thyroid
	31409775	Thyroid
	29427661	Thyroid
	27062921	Thyroid
	30325582	Thyroid
	26885275	Urothelial
	PMID of onco- articles	Cancer type
	28120918	Bone
	30610808	Bone
	26183062	Bone
	30937952	Cervical
	29807015	Cervical
	33499704	Gastric
	24655788	Gastric
	25080937	Gastric
	34532291	Gastric
	34080652	Lung
	31296840	Lung
	33131397	Multiple Myeloma
	29845298	Wilms (Kidney)

## Sheet: miR-136-5p
miR-136-5p	PMID of TS-articles	Cancer Type
Accession number:	33288752	Bladder
MIMAT0000448	32074085	Breast
	28469804	Breast
Total articles screened:	32256085	Cervical
121	29738762	Cervical
	29452167	Cervical
Pan-cancer articles:	29339925	Colorectal
33	28710032	Colorectal
	28115855	Colorectal
TS-articles:	34103991	Cutaneous squamous cell carcinoma
32 (96.96%)	32073729	Endometrial
	31369289	Gallbladder
Onco-articles:	30468468	Gastric
1 (3.04%)	34162830	Gastric
	31409903	Gastric
PDAC-specific articles:	33717260	Head and neck carcinoma
0	31944556	Hepatocellular carcinoma
	30423553	Hepatocellular carcinoma
TS-articles:	30423553	Hepatocellular carcinoma
0 (0%)	32060230	Lung
	31059060	Lung
Onco-articles:	34258296	Lung
0 (0%)	33511909	Lung
	29526559	Lung
	31960961	Lung
	31308744	Oral
	31186737	Osteosarcoma
	29562498	Osteosarcoma
	32503552	Renal cell carcinoma
	29556316	Renal cell carcinoma
	32096159	Retinoblastoma
	34168984	Wilms
	PMID of onco- articles	Cancer type
	34556984	Lung
	1

## Sheet: miR-137-3p
miR-137-3p	PMID of TS- articles	Cancer Type
Accession number:	31801953	Breast
MIMAT0000429	29975921	Breast
	29962093	Colorectal
Total articles screened:	32749639	Colorectal
339	31469189	Colorectal
	25342326	Gastric
Pan-cancer articles:	25064845	Gastric
26	31276956	Lung
	32658600	Lung
TS-articles:	29337100	Lung
24 (92.30%)	34144504	Lung
	26066330	Multiple
Onco-articles:	32801903	Ovarian
2 (7.70%)	27875524	Ovarian
	34250246	Ovarian
PDAC-specific articles:	29331027	Pancreatic
5	32280243	Pancreatic
	33336734	Pancreatic
TS-articles:	31521692	Pancreatic
5 (100%)	30710750	Pancreatic
	32884286	Prostate
Onco-articles:	31217891	Prostate
0 (0%)	34539732	Prostate
	33015759	Renal cell carcinoma
	PMID of onco- articles	Cancer type
	25330156	Bladder
	28610956	Lung

## Sheet: miR-127-3p
miR-127-3p	PMID of TS-articles	Cancer Type
Accession number:	31847321	Bone
MIMAT0000446	29573114	Bone
	28866093	Bone
Total articles screened:	26707641	Bone
161	28636101	Bone
	34582975	Brain
Pan-cancer articles:	31694904	Breast
27	24282530	Breast
	24155205	Breast
TS-articles:	27645894	Esophageal
23 (85.18%)	30867752	Gastric
	34234862	Gastric
Onco-articles:	24854842	Liver
4 (14.82%)	32196603	Lung
	32354225	Melanoma
PDAC-specific articles:	32051829	Melanoma
0	30720171	Oral
	33155194	Ovarian
TS-articles:	32979257	Ovarian
0 (0%)	33732019	Ovarian
	27571744	Ovarian
Onco-articles:	31562641	Prostate
0 (0%)	33468140	Renal
	PMID of onco- articles	Cancer type
	24604520	Brain
	33744851	Colon
	27869168	Lung
	33339069	Thyroid

## Sheet: miR-139-3p
miR-139-3p	PMID of TS-articles	Cancer Type
Accession number:	27355528	Bladder
MIMAT0004552	32268875	Brain
	30502089	Brain
Total articles screened:	31173298	Brain
388	31485677	Breast
	33116616	Breast
Pan-cancer articles:	32277518	Cervical
21	27505862	Cervical
	31598673	Colorectal
TS-articles:	31015368	Retinoblastoma
21	33204108	Gastric
	32504353	Gastric
Onco-articles:	34576110	Head and neck
0	32916448	Laryngeal
	33061611	Laryngeal
PDAC-specific articles:	32825967	Laryngeal
1	33008587	Liver
	33015787	Lung
TS-articles:	31806990	Ovarian
1	33996574	Pancreatic
	33322675	Renal
Onco-articles:
0
	PMID of onco-articles	Cancer type
