# Supplementary material for: A peek at the other side of the coin: Tumor‐suppressor role of microRNAs expressed by pancreatic cancer‐associated fibroblasts
Source: Clin Transl Med. 2023 Aug 4;13(8):e1357. doi: 10.1002/ctm2.1357 (PMC10401917; doi:10.1002/ctm2.1357)
Supplement: Supplementary file 2 — Supporting Information [file CTM2-13-e1357-s003.xls]

## Sheet: Targets
Supple. Table S2. Gene Targets of deCAF-miRNAs and Their Involvement in PDAC core Signaling Pathways
miRNA ID	miRNA Confidence	Target RNA	Molecule Type
hsa-miR-127-3p	High (predicted)	BAD	other
hsa-miR-127-3p	High (predicted)	MAP2K4	kinase
hsa-miR-136-5p	Experimentally	ERBB2	kinase
hsa-miR-137-3p	High (predicted)	AKT2	kinase
hsa-miR-137-3p	High (predicted)	E2F6	transcription regulator
hsa-miR-137-3p	High (predicted)	MAPK10	kinase
hsa-miR-137-3p	High (predicted)	PTGS2	enzyme
hsa-miR-139-3p	High (predicted)	ELK1	transcription regulator
hsa-miR-145-5p	Experimentally	CDK4	kinase
hsa-miR-145-5p	Experimentally	MDM2	transcription regulator
hsa-miR-199a-5p	High (predicted)	TGFB2	growth factor
GO Term : Biological Process
Enrichment FDR	Fold Enrichment	Pathway	URL	Genes Involved
3.84308e-06	53.9678	Pos. reg. of intracellular protein transport	http://amigo.geneontology.org/amigo/term/GO:0090316	BAD PTGS2 AKT2 MDM2 ERBB2
4.47205e-08	41.4473	Cellular response to abiotic stimulus	http://amigo.geneontology.org/amigo/term/GO:0071214	BAD MAP2K4 PTGS2 AKT2 MAPK10 ELK1 MDM2
1.64345e-06	36.1459	Pos. reg. of protein transport	http://amigo.geneontology.org/amigo/term/GO:0051222	BAD PTGS2 TGFB2 AKT2 MDM2 ERBB2
1.88383e-07	14.0341	Response to abiotic stimulus	http://amigo.geneontology.org/amigo/term/GO:0009628	BAD MAP2K4 PTGS2 TGFB2 AKT2 MAPK10 ELK1 CDK4 MDM2
7.61989e-06	11.2858	Pos. reg. of cellular protein metabolic proc.	http://amigo.geneontology.org/amigo/term/GO:0032270	BAD MAP2K4 PTGS2 TGFB2 AKT2 CDK4 MDM2 ERBB2
1.64345e-06	10.1808	Response to oxygen-containing compound	http://amigo.geneontology.org/amigo/term/GO:1901700	BAD MAP2K4 PTGS2 TGFB2 AKT2 MAPK10 ELK1 CDK4 MDM2
GO Term : Molecular Function
Enrichment FDR	Fold Enrichment	Pathway	URL	Genes Involved
0.000516032	230.263	MAP kinase kinase activity	http://amigo.geneontology.org/amigo/term/GO:0004708	MAP2K4 MAPK10
0.0026961	86.3485	Protein serine/threonine/tyrosine kinase activity	http://amigo.geneontology.org/amigo/term/GO:0004712	MAP2K4 MAPK10
0.0190322		Transmembrane receptor protein tyrosine kinase activity	http://amigo.geneontology.org/amigo/term/GO:0004714	MAP2K4 ERBB2
		Protein tyrosine kinase activity	http://amigo.geneontology.org/amigo/term/GO:0004713	MAP2K4 ERBB2
0.0196609	21.9298	Protein serine kinase activity	http://amigo.geneontology.org/amigo/term/GO:0106310	MAP2K4 AKT2 MAPK10 CDK4
0.000516032	16.4213	Protein kinase activity	http://amigo.geneontology.org/amigo/term/GO:0004672	MAP2K4 AKT2 MAPK10 CDK4 ERBB2
0.000514798	13.9647	Phosphotransferase activity, alcohol group as acceptor	http://amigo.geneontology.org/amigo/term/GO:0016773	MAP2K4 AKT2 MAPK10 CDK4 ERBB2
0.000516032	12.2191	Kinase activity	http://amigo.geneontology.org/amigo/term/GO:0016301	MAP2K4 AKT2 MAPK10 CDK4 ERBB2

## Sheet: BAD
BAD involved Pathways
14-3-3-mediated Signaling
Acute Myeloid Leukemia Signaling
Adrenomedullin signaling pathway
Angiopoietin Signaling
Apoptosis Signaling
Autophagy
B Cell Receptor Signaling
BEX2 Signaling Pathway
Ceramide Signaling
Chronic Myeloid Leukemia Signaling
Colorectal Cancer Metastasis Signaling
Dilated Cardiomyopathy Signaling Pathway
DNA damage-induced 14-3-3σ Signaling
Docosahexaenoic Acid (DHA) Signaling
Endocannabinoid Cancer Inhibition Pathway
Endometrial Cancer Signaling
ERB2-ERBB3 Signaling
ERK/MAPK Signaling
ERK5 Signaling
Erythropoietin Signaling Pathway
Estrogen Receptor Signaling
FAK Signaling
FLT3 Signaling in Hematopoietic Progenitor Cells
HER-2 Signaling in Breast Cancer
ICOS-ICOSL Signaling in T Helper Cells
IGF-1 Signaling
IL-3 Signaling
IL-7 Signaling Pathway
Insulin Receptor Signaling
Melanoma Signaling
Mitochondrial Dysfunction
Molecular Mechanisms of Cancer
Neuregulin Signaling
Non-Small Cell Lung Cancer Signaling
Opioid Signaling Pathway
Osteoclasts and Chondrocytes in Rheumatoid Arthritis
p70S6K Signaling
Pancreatic Adenocarcinoma Signaling
PI3K/AKT Signaling
Prostate Cancer Signaling
Protein Kinase A Signaling
PTEN Signaling
Ribonucleotide Reductase Signaling Pathway
Role of Osteoblasts
Role Of Osteoclasts In Rheumatoid Arthritis Signaling Pathway
Synaptogenesis Signaling Pathway
Systemic Lupus Erythematosus In B Cell Signaling Pathway
Tumor Microenvironment Pathway
UVB-Induced MAPK Signaling
VEGF Signaling

## Sheet: MAP2K4
MAP2K4 involved Pathways
14-3-3-mediated Signaling
4-1BB Signaling in T Lymphocytes
ABRA Signaling Pathway
Activation of IRF by Cytosolic Pattern Recognition Receptors
Activin Inhibin Signaling Pathway
Acute Myeloid Leukemia Signaling
Acute Phase Response Signaling
Adrenomedullin signaling pathway
Agrin Interactions at Neuromuscular Junction
Antioxidant Action of Vitamin C
Apelin Endothelial Signaling Pathway
Apelin Liver Signaling Pathway
Apelin Pancreas Signaling Pathway
Apoptosis Signaling
April Mediated Signaling
ATM Signaling
Autophagy
B Cell Activating Factor Signaling
B Cell Receptor Signaling
BER (Base Excision Repair) Pathway
BEX2 Signaling Pathway
BMP signaling pathway
Cardiac Hypertrophy Signaling
Cardiac Hypertrophy Signaling (Enhanced)
CCR5 Signaling in Macrophages
CD27 Signaling in Lymphocytes
CD28 Signaling in T Helper Cells
CD40 Signaling
CDC42 Signaling
Ceramide Signaling
Chaperone Mediated Autophagy Signaling Pathway
Cholecystokinin/Gastrin-mediated Signaling
Circadian Rhythm Signaling
Colorectal Cancer Metastasis Signaling
Coronavirus Pathogenesis Pathway
CTLA4 Signaling in Cytotoxic T Lymphocytes
CXCR4 Signaling
Death Receptor Signaling
Dendritic Cell Maturation
EGF Signaling
Endocannabinoid Cancer Inhibition Pathway
Endocannabinoid Developing Neuron Pathway
ERBB Signaling
Factors Promoting Cardiogenesis in Vertebrates
FAK Signaling
Fc Epsilon RI Signaling
FcγRIIB Signaling in B Lymphocytes
Fibroblasts and Endothelial Cells in Rheumatoid Arthritis
FXR/RXR Activation
GADD45 Signaling
GDNF Family Ligand-Receptor Interactions
Germ Cell-Sertoli Cell Junction Signaling
Glucocorticoid Receptor Signaling
GNRH Signaling
G-Protein Coupled Receptor Signaling
Gα12/13 Signaling
Hepatic Cholestasis
Hepatic Fibrosis Signaling Pathway
HGF Signaling
HIF1α Signaling
HMGB1 Signaling
Human Embryonic Stem Cell Pluripotency
Huntington's Disease Signaling
IL-1 Signaling
IL-10 Signaling
IL-15 Production
IL-17 Signaling
IL-17A Signaling in Airway Cells
IL-17A Signaling in Gastric Cells
IL-22 Signaling
IL-33 Signaling Pathway
IL-6 Signaling
IL-8 Signaling
ILK Signaling
Induction of Apoptosis by HIV1
Inhibition of Angiogenesis by TSP1
Integrin Signaling
Leukocyte Extravasation Signaling
LPS/IL-1 Mediated Inhibition of RXR Function
LPS-stimulated MAPK Signaling
Melatonin Signaling
MIF Regulation of Innate Immunity
Mitochondrial Dysfunction
Molecular Mechanisms of Cancer
Neuroinflammation Signaling Pathway
Neurotrophin/TRK Signaling
Neutrophil Extracellular Trap Signaling Pathway
NGF Signaling
NOD1/2 Signaling Pathway
NRF2-mediated Oxidative Stress Response
Opioid Signaling Pathway
Osteoclasts and Chondrocytes in Rheumatoid Arthritis
OX40 Signaling Pathway
Oxytocin Signaling Pathway
p38 MAPK Signaling
PAK Signaling
Pancreatic Adenocarcinoma Signaling
Paxillin Signaling
PCP (Planar Cell Polarity) Pathway
PDGF Signaling
PFKFB4 Signaling Pathway
Phagosome Formation
PKCθ Signaling in T Lymphocytes
Polyamine Regulation in Colon Cancer
PPARα/RXRα Activation
Production of Nitric Oxide and Reactive Oxygen Species in Macrophages
Pulmonary Fibrosis Idiopathic Signaling Pathway
Pulmonary Healing Signaling Pathway
Pyridoxal 5'-phosphate Salvage Pathway
RAC Signaling
RANK Signaling in Osteoclasts
RAR Activation
Reelin Signaling in Neurons
Regulation of IL-2 Expression in Activated and Anergic T Lymphocytes
Regulation Of The Epithelial Mesenchymal Transition By Growth Factors Pathway
Regulation of the Epithelial-Mesenchymal Transition Pathway
Renin-Angiotensin Signaling
Ribonucleotide Reductase Signaling Pathway
Role Of Chondrocytes In Rheumatoid Arthritis Signaling Pathway
Role of IL-17A in Arthritis
Role of JAK family kinases in IL-6-type Cytokine Signaling
Role of Macrophages
Role of MAPK Signaling in Inhibiting the Pathogenesis of Influenza
Role of MAPK Signaling in Promoting the Pathogenesis of Influenza
Role of MAPK Signaling in the Pathogenesis of Influenza
Role of NFAT in Cardiac Hypertrophy
Role of Osteoblasts
Role Of Osteoclasts In Rheumatoid Arthritis Signaling Pathway
Role of Pattern Recognition Receptors in Recognition of Bacteria and Viruses
Role of PKR in Interferon Induction and Antiviral Response
Role of Tissue Factor in Cancer
S100 Family Signaling Pathway
Salvage Pathways of Pyrimidine Ribonucleotides
SAPK/JNK Signaling
Semaphorin Neuronal Repulsive Signaling Pathway
Senescence Pathway
Serotonin Receptor Signaling
Sertoli Cell-Sertoli Cell Junction Signaling
Signaling by Rho Family GTPases
Sperm Motility
STAT3 Pathway
Sumoylation Pathway
Systemic Lupus Erythematosus In T Cell Signaling Pathway
T Cell Exhaustion Signaling Pathway
T Cell Receptor Signaling
TEC Kinase Signaling
TGF-β Signaling
TNFR1 Signaling
TNFR2 Signaling
Toll-like Receptor Signaling
Type I Diabetes Mellitus Signaling
Type II Diabetes Mellitus Signaling
UVA-Induced MAPK Signaling
UVB-Induced MAPK Signaling
UVC-Induced MAPK Signaling
Wound Healing Signaling Pathway
Xenobiotic Metabolism CAR Signaling Pathway
Xenobiotic Metabolism General Signaling Pathway
Xenobiotic Metabolism Signaling

## Sheet: ERBB2
ERBB2 involved Pathways
Agrin Interactions at Neuromuscular Junction
Axonal Guidance Signaling
BEX2 Signaling Pathway
Bladder Cancer Signaling
Endometrial Cancer Signaling
ERB2-ERBB3 Signaling
ERBB Signaling
FAK Signaling
HER-2 Signaling in Breast Cancer
HOTAIR Regulatory Pathway
IL-15 Production
Myelination Signaling Pathway
Neuregulin Signaling
Non-Small Cell Lung Cancer Signaling
Pancreatic Adenocarcinoma Signaling
Regulation Of The Epithelial Mesenchymal Transition By Growth Factors Pathway
Ribonucleotide Reductase Signaling Pathway
S100 Family Signaling Pathway
Semaphorin Neuronal Repulsive Signaling Pathway
Sperm Motility

## Sheet: AKT2
AKT2 involved Pathways
14-3-3-mediated Signaling
Activin Inhibin Signaling Pathway
Acute Myeloid Leukemia Signaling
Acute Phase Response Signaling
Adrenomedullin signaling pathway
AMPK Signaling
Amyloid Processing
Angiopoietin Signaling
Apelin Cardiac Fibroblast Signaling Pathway
Apelin Cardiomyocyte Signaling Pathway
Apelin Endothelial Signaling Pathway
Apelin Muscle Signaling Pathway
Autophagy
Axonal Guidance Signaling
B Cell Receptor Signaling
BEX2 Signaling Pathway
Cancer Drug Resistance By Drug Efflux
Cardiac Hypertrophy Signaling (Enhanced)
CD28 Signaling in T Helper Cells
CDX Gastrointestinal Cancer Signaling Pathway
Ceramide Signaling
Chronic Myeloid Leukemia Signaling
CLEAR Signaling Pathway
Colorectal Cancer Metastasis Signaling
CREB Signaling in Neurons
CSDE1 Signaling Pathway
CTLA4 Signaling in Cytotoxic T Lymphocytes
CXCR4 Signaling
Dendritic Cell Maturation
DHCR24 Signaling Pathway
Dilated Cardiomyopathy Signaling Pathway
DNA damage-induced 14-3-3σ Signaling
Docosahexaenoic Acid (DHA) Signaling
EGF Signaling
EIF2 Signaling
Endocannabinoid Cancer Inhibition Pathway
Endocannabinoid Developing Neuron Pathway
Endometrial Cancer Signaling
eNOS Signaling
Ephrin Receptor Signaling
Epithelial Adherens Junction Signaling
Erythropoietin Signaling Pathway
Estrogen Receptor Signaling
Estrogen-Dependent Breast Cancer Signaling
FAK Signaling
FAT10 Cancer Signaling Pathway
Fc Epsilon RI Signaling
Fcγ Receptor-mediated Phagocytosis in Macrophages and Monocytes
FGF Signaling
FLT3 Signaling in Hematopoietic Progenitor Cells
FXR/RXR Activation
G Beta Gamma Signaling
G-Protein Coupled Receptor Signaling
Gap Junction Signaling
Glioblastoma Multiforme Signaling
Glioma Signaling
Glucocorticoid Receptor Signaling
GM-CSF Signaling
GP6 Signaling Pathway
Gα12/13 Signaling
Gαq Signaling
Hepatic Fibrosis Signaling Pathway
HER-2 Signaling in Breast Cancer
Hereditary Breast Cancer Signaling
HGF Signaling
HIF1α Signaling
HMGB1 Signaling
HOTAIR Regulatory Pathway
Human Embryonic Stem Cell Pluripotency
Huntington's Disease Signaling
ICOS-ICOSL Signaling in T Helper Cells
ID1 Signaling Pathway
IGF-1 Signaling
IL-10 Signaling
IL-12 Signaling and Production in Macrophages
IL-13 Signaling Pathway
IL-15 Signaling
IL-17 Signaling
IL-17A Signaling in Airway Cells
IL-2 Signaling
IL-22 Signaling
IL-23 Signaling Pathway
IL-3 Signaling
IL-33 Signaling Pathway
IL-4 Signaling
IL-6 Signaling
IL-7 Signaling Pathway
IL-8 Signaling
ILK Signaling
Inhibition of Angiogenesis by TSP1
Inhibition of ARE-Mediated mRNA Degradation Pathway
Insulin Receptor Signaling
Integrin Signaling
JAK/STAT Signaling
Leptin Signaling in Obesity
Lymphotoxin β Receptor Signaling
Macrophage Alternative Activation Signaling Pathway
Melanoma Signaling
MicroRNA Biogenesis Signaling Pathway
Molecular Mechanisms of Cancer
Mouse Embryonic Stem Cell Pluripotency
MSP-RON Signaling In Cancer Cells Pathway
mTOR Signaling
Myelination Signaling Pathway
NAD Signaling Pathway
Natural Killer Cell Signaling
Neuregulin Signaling
Neuroinflammation Signaling Pathway
Neutrophil Extracellular Trap Signaling Pathway
NF-κB Activation by Viruses
NF-κB Signaling
NGF Signaling
Nitric Oxide Signaling in the Cardiovascular System
Non-Small Cell Lung Cancer Signaling
Opioid Signaling Pathway
Ovarian Cancer Signaling
Oxytocin In Brain Signaling Pathway
Oxytocin Signaling Pathway
P2Y Purigenic Receptor Signaling Pathway
p53 Signaling
p70S6K Signaling
Pancreatic Adenocarcinoma Signaling
PD-1
PD-L1 cancer immunotherapy pathway
PEDF Signaling
Phagosome Formation
PI3K Signaling in B Lymphocytes
PI3K/AKT Signaling
Polyamine Regulation in Colon Cancer
Production of Nitric Oxide and Reactive Oxygen Species in Macrophages
Prostate Cancer Signaling
PTEN Signaling
Pulmonary Fibrosis Idiopathic Signaling Pathway
PXR/RXR Activation
Pyridoxal 5'-phosphate Salvage Pathway
RANK Signaling in Osteoclasts
RAR Activation
Reelin Signaling in Neurons
Regulation of eIF4 and p70S6K Signaling
Regulation Of The Epithelial Mesenchymal Transition By Growth Factors Pathway
Regulation of the Epithelial-Mesenchymal Transition Pathway
Relaxin Signaling
Renal Cell Carcinoma Signaling
Ribonucleotide Reductase Signaling Pathway
Role of Macrophages
Fibroblasts and Endothelial Cells in Rheumatoid Arthritis
Role of MAPK Signaling in the Pathogenesis of Influenza
Role of NANOG in Mammalian Embryonic Stem Cell Pluripotency
Role of NFAT in Cardiac Hypertrophy
Role of NFAT in Regulation of the Immune Response
Role Of Osteoblasts In Rheumatoid Arthritis Signaling Pathway
Role of Osteoblasts
Osteoclasts and Chondrocytes in Rheumatoid Arthritis
Role Of Osteoclasts In Rheumatoid Arthritis Signaling Pathway
Role of PI3K/AKT Signaling in the Pathogenesis of Influenza
Role of Tissue Factor in Cancer
S100 Family Signaling Pathway
Salvage Pathways of Pyrimidine Ribonucleotides
Semaphorin Neuronal Repulsive Signaling Pathway
Senescence Pathway
Serotonin Receptor Signaling
Sertoli Cell-Sertoli Cell Junction Signaling
Small Cell Lung Cancer Signaling
Sphingosine-1-phosphate Signaling
SPINK1 General Cancer Pathway
Synaptogenesis Signaling Pathway
Systemic Lupus Erythematosus In B Cell Signaling Pathway
Systemic Lupus Erythematosus In T Cell Signaling Pathway
Systemic Lupus Erythematosus Signaling
T Cell Exhaustion Signaling Pathway
T Cell Receptor Signaling
Telomerase Signaling
Thrombin Signaling
Thyroid Cancer Signaling
Tight Junction Signaling
TR/RXR Activation
Transcriptional Regulatory Network in Embryonic Stem Cells
TREM1 Signaling
Tumor Microenvironment Pathway
Type II Diabetes Mellitus Signaling
VEGF Family Ligand-Receptor Interactions
VEGF Signaling
WNK Renal Signaling Pathway
WNT/β-catenin Signaling
Xenobiotic Metabolism General Signaling Pathway

## Sheet: E2F6
E2F6 involved Pathways
Bladder Cancer Signaling
Breast Cancer Regulation by Stathmin1
Cell Cycle Regulation by BTG Family Proteins
Cell Cycle: G1/S Checkpoint Regulation
Chronic Myeloid Leukemia Signaling
Coronavirus Pathogenesis Pathway
Cyclins and Cell Cycle Regulation
DNA Methylation and Transcriptional Repression Signaling
Estrogen-mediated S-phase Entry
Glioblastoma Multiforme Signaling
Glioma Signaling
Molecular Mechanisms of Cancer
Non-Small Cell Lung Cancer Signaling
Ovarian Cancer Signaling
Pancreatic Adenocarcinoma Signaling
Prostate Cancer Signaling
Ribonucleotide Reductase Signaling Pathway
Role of BRCA1 in DNA Damage Response
Role of CHK Proteins in Cell Cycle Checkpoint Control
Senescence Pathway
Small Cell Lung Cancer Signaling

## Sheet: MAPK10
MAPK10 involved Pathways
14-3-3-mediated Signaling
4-1BB Signaling in T Lymphocytes
ABRA Signaling Pathway
Activation of IRF by Cytosolic Pattern Recognition Receptors
Activin Inhibin Signaling Pathway
Adrenomedullin signaling pathway
Agrin Interactions at Neuromuscular Junction
Antioxidant Action of Vitamin C
Apelin Adipocyte Signaling Pathway
Apelin Cardiomyocyte Signaling Pathway
Apelin Endothelial Signaling Pathway
Apelin Liver Signaling Pathway
Apelin Pancreas Signaling Pathway
April Mediated Signaling
ATM Signaling
Autophagy
B Cell Activating Factor Signaling
BEX2 Signaling Pathway
BMP signaling pathway
Cardiac Hypertrophy Signaling
Cardiac Hypertrophy Signaling (Enhanced)
CCR5 Signaling in Macrophages
CD27 Signaling in Lymphocytes
CD28 Signaling in T Helper Cells
CD40 Signaling
CDC42 Signaling
CDK5 Signaling
Cholecystokinin/Gastrin-mediated Signaling
Colorectal Cancer Metastasis Signaling
Coronavirus Pathogenesis Pathway
CTLA4 Signaling in Cytotoxic T Lymphocytes
CXCR4 Signaling
Dendritic Cell Maturation
Endocannabinoid Developing Neuron Pathway
Endocannabinoid Neuronal Synapse Pathway
Endothelin-1 Signaling
ERBB Signaling
Factors Promoting Cardiogenesis in Vertebrates
FAK Signaling
Fc Epsilon RI Signaling
FcγRIIB Signaling in B Lymphocytes
FXR/RXR Activation
G-Protein Coupled Receptor Signaling
GADD45 Signaling
GDNF Family Ligand-Receptor Interactions
Germ Cell-Sertoli Cell Junction Signaling
Glucocorticoid Receptor Signaling
GNRH Signaling
Gα12/13 Signaling
Hepatic Cholestasis
Hepatic Fibrosis Signaling Pathway
HGF Signaling
HMGB1 Signaling
IL-1 Signaling
IL-17 Signaling
IL-17A Signaling in Airway Cells
IL-17A Signaling in Gastric Cells
IL-22 Signaling
IL-33 Signaling Pathway
IL-6 Signaling
IL-8 Signaling
ILK Signaling
Induction of Apoptosis by HIV1
Inhibition of Angiogenesis by TSP1
Leukocyte Extravasation Signaling
LPS-stimulated MAPK Signaling
MIF Regulation of Innate Immunity
Mitochondrial Dysfunction
Molecular Mechanisms of Cancer
Neuroinflammation Signaling Pathway
Neutrophil Extracellular Trap Signaling Pathway
NGF Signaling
NOD1/2 Signaling Pathway
OX40 Signaling Pathway
Oxytocin Signaling Pathway
PAK Signaling
Pancreatic Adenocarcinoma Signaling
Pathogen Induced Cytokine Storm Signaling Pathway
Paxillin Signaling
PCP (Planar Cell Polarity) Pathway
Production of Nitric Oxide and Reactive Oxygen Species in Macrophages
Pulmonary Fibrosis Idiopathic Signaling Pathway
Pulmonary Healing Signaling Pathway
RANK Signaling in Osteoclasts
RAR Activation
Reelin Signaling in Neurons
Regulation of IL-2 Expression in Activated and Anergic T Lymphocytes
Regulation Of The Epithelial Mesenchymal Transition By Growth Factors Pathway
Renin-Angiotensin Signaling
Ribonucleotide Reductase Signaling Pathway
Role of IL-17A in Arthritis
Role of JAK family kinases in IL-6-type Cytokine Signaling
Role of MAPK Signaling in Inhibiting the Pathogenesis of Influenza
Role of MAPK Signaling in Promoting the Pathogenesis of Influenza
Role of MAPK Signaling in the Pathogenesis of Influenza
Role of NFAT in Cardiac Hypertrophy
Role of Osteoblasts
Osteoclasts and Chondrocytes in Rheumatoid Arthritis
Role Of Osteoclasts In Rheumatoid Arthritis Signaling Pathway
Role of Pattern Recognition Receptors in Recognition of Bacteria and Viruses
Role of PKR in Interferon Induction and Antiviral Response
Role of Tissue Factor in Cancer
S100 Family Signaling Pathway
SAPK/JNK Signaling
Sertoli Cell-Sertoli Cell Junction Signaling
Signaling by Rho Family GTPases
STAT3 Pathway
Sumoylation Pathway
T Cell Exhaustion Signaling Pathway
TEC Kinase Signaling
Type I Diabetes Mellitus Signaling
Type II Diabetes Mellitus Signaling
UVA-Induced MAPK Signaling
UVB-Induced MAPK Signaling
UVC-Induced MAPK Signaling
Wound Healing Signaling Pathway

## Sheet: PTGS2
PTGS2 involved Pathways
Activin Inhibin Signaling Pathway
Cancer Drug Resistance By Drug Efflux
Cardiac Hypertrophy Signaling (Enhanced)
CD40 Signaling
CDX Gastrointestinal Cancer Signaling Pathway
Cholecystokinin/Gastrin-mediated Signaling
Colorectal Cancer Metastasis Signaling
Coronavirus Pathogenesis Pathway
Corticotropin Releasing Hormone Signaling
Eicosanoid Signaling
Endocannabinoid Neuronal Synapse Pathway
Endothelin-1 Signaling
Fatty Acid α-oxidation
Glucocorticoid Receptor Signaling
HER-2 Signaling in Breast Cancer
HGF Signaling
IL-17 Signaling
IL-33 Signaling Pathway
IL-8 Signaling
ILK Signaling
LXR/RXR Activation
MIF Regulation of Innate Immunity
MIF-mediated Glucocorticoid Regulation
MSP-RON Signaling In Macrophages Pathway
Neuroinflammation Signaling Pathway
Neurovascular Coupling Signaling Pathway
Osteoarthritis Pathway
Ovarian Cancer Signaling
Oxytocin In Brain Signaling Pathway
Oxytocin Signaling Pathway
Pancreatic Adenocarcinoma Signaling
PI3K/AKT Signaling
PPAR Signaling
Prostanoid Biosynthesis
Protein Kinase A Signaling
Role Of Chondrocytes In Rheumatoid Arthritis Signaling Pathway
Role of IL-17A in Arthritis
Role of MAPK Signaling in Inhibiting the Pathogenesis of Influenza
Role of MAPK Signaling in Promoting the Pathogenesis of Influenza
Role of MAPK Signaling in the Pathogenesis of Influenza
Role Of Osteoblasts In Rheumatoid Arthritis Signaling Pathway
Role of Tissue Factor in Cancer
Serotonin Receptor Signaling
Small Cell Lung Cancer Signaling
Tumor Microenvironment Pathway

## Sheet: ELK1
ELK1 involved Pathways
14-3-3-mediated Signaling
Acute Phase Response Signaling
Adrenomedullin signaling pathway
Antiproliferative Role of Somatostatin Receptor 2
April Mediated Signaling
B Cell Activating Factor Signaling
B Cell Receptor Signaling
Cardiac Hypertrophy Signaling
Cardiac Hypertrophy Signaling (Enhanced)
Cholecystokinin/Gastrin-mediated Signaling
Coronavirus Pathogenesis Pathway
Corticotropin Releasing Hormone Signaling
CREB Signaling in Neurons
CXCR4 Signaling
EGF Signaling
Endometrial Cancer Signaling
ERB2-ERBB3 Signaling
ERBB Signaling
ERK/MAPK Signaling
Erythropoietin Signaling Pathway
Estrogen-Dependent Breast Cancer Signaling
FLT3 Signaling in Hematopoietic Progenitor Cells
fMLP Signaling in Neutrophils
Glucocorticoid Receptor Signaling
GM-CSF Signaling
GNRH Signaling
Growth Hormone Signaling
Gα12/13 Signaling
Gαq Signaling
Gαs Signaling
Hepatic Fibrosis Signaling Pathway
HER-2 Signaling in Breast Cancer
HGF Signaling
HMGB1 Signaling
Human Embryonic Stem Cell Pluripotency
IGF-1 Signaling
IL-10 Signaling
IL-17 Signaling
IL-2 Signaling
IL-3 Signaling
IL-6 Signaling
LPS-stimulated MAPK Signaling
Molecular Mechanisms of Cancer
Neuregulin Signaling
Neuropathic Pain Signaling In Dorsal Horn Neurons
NGF Signaling
Oncostatin M Signaling
Opioid Signaling Pathway
p38 MAPK Signaling
Pancreatic Adenocarcinoma Signaling
PD-1
PD-L1 cancer immunotherapy pathway
PDGF Signaling
PEDF Signaling
PI3K Signaling in B Lymphocytes
Protein Kinase A Signaling
RAC Signaling
RANK Signaling in Osteoclasts
Regulation of IL-2 Expression in Activated and Anergic T Lymphocytes
Relaxin Signaling
Renin-Angiotensin Signaling
Role Of Osteoclasts In Rheumatoid Arthritis Signaling Pathway
Role of Tissue Factor in Cancer
SAPK/JNK Signaling
Sertoli Cell-Sertoli Cell Junction Signaling
Signaling by Rho Family GTPases
T Cell Receptor Signaling
Thrombin Signaling
Thyroid Cancer Signaling
Toll-like Receptor Signaling

## Sheet: CDK4
CDK4 involved Pathways
Aryl Hydrocarbon Receptor Signaling
Bladder Cancer Signaling
Breast Cancer Regulation by Stathmin1
Cell Cycle Control of Chromosomal Replication
Cell Cycle Regulation by BTG Family Proteins
Cell Cycle: G1/S Checkpoint Regulation
Chronic Myeloid Leukemia Signaling
Coronavirus Pathogenesis Pathway
Cyclins and Cell Cycle Regulation
DNA Methylation and Transcriptional Repression Signaling
Estrogen-mediated S-phase Entry
GADD45 Signaling
Glioblastoma Multiforme Signaling
Glioma Signaling
HER-2 Signaling in Breast Cancer
Hereditary Breast Cancer Signaling
ID1 Signaling Pathway
Melanoma Signaling
Molecular Mechanisms of Cancer
Non-Small Cell Lung Cancer Signaling
Ovarian Cancer Signaling
p53 Signaling
Pancreatic Adenocarcinoma Signaling
Pyridoxal 5'-phosphate Salvage Pathway
Regulation of Cellular Mechanics by Calpain Protease
Ribonucleotide Reductase Signaling Pathway
Salvage Pathways of Pyrimidine Ribonucleotides
Senescence Pathway
Small Cell Lung Cancer Signaling
Tight Junction Signaling

[truncated: 2 more sheets: MDM2, TGFB2]
